# Supplementary material for: Assessing Stress Resilience After Smolt Transportation by Waterborne Cortisol and Feeding Behavior in a Commercial Atlantic Salmon (Salmo salar) Grow-Out Recirculating Aquaculture System
Source: Front Physiol. 2022 Jan 27;12:771951. doi: 10.3389/fphys.2021.771951 (PMC8830409; doi:10.3389/fphys.2021.771951)
Supplement: Supplementary file 1 [file Table_1.XLSX]

## Sheet: Sheet1
			Water cortisol (ng l-1)
	Day before smolt insertion (26 Apr)		Day after smolt insertion (30 Apr)		3 days after smolt insertion (2 May)
In to raceways	0.37 ± 0.01a		0.87 ± 0.03b		0.81 ± 0.06b
Raceway 1	0.37 ± 0.03a		1.6 ± 0.1b		1.3 ± 0.08c
Raceway 2	0.44 ± 0.03a		0.98 ± 0.02b		1.1 ± 0.06b
To water treatment	0.45 ± 0.01a		1.1 ± 0.08b		1.1 ± 0.06b
