# Supplementary material for: Assessing Stress Resilience After Smolt Transportation by Waterborne Cortisol and Feeding Behavior in a Commercial Atlantic Salmon (Salmo salar) Grow-Out Recirculating Aquaculture System
Source: Front Physiol. 2022 Jan 27;12:771951. doi: 10.3389/fphys.2021.771951 (PMC8830409; doi:10.3389/fphys.2021.771951)
Supplement: Supplementary file 2 [file Table_2.XLSX]

## Sheet: Sheet1
			Bio mass (tons)
			Raceway 1		Raceway 2
	Day before smolt insertion		0		191
	Day after smolt insertion		28		214
	3 days after smolt insertion		28		231
