# Supplementary material for: Assessing Stress Resilience After Smolt Transportation by Waterborne Cortisol and Feeding Behavior in a Commercial Atlantic Salmon (Salmo salar) Grow-Out Recirculating Aquaculture System
Source: Front Physiol. 2022 Jan 27;12:771951. doi: 10.3389/fphys.2021.771951 (PMC8830409; doi:10.3389/fphys.2021.771951)
Supplement: Supplementary file 3 [file Table_3.xlsx]

## Sheet: Sheet1
Sampel	Day before	The day after of smolt insertion	3 days after smolt insertion
Inner	0.313	1.373	1.1
Inner	0.356	1.733	1.286
Inner	0.426	1.614	1.35
Outer	0.392	0.999	1.051
Outer	0.43	0.946	1.018
Outer	0.493	0.995	1.142
In to fish tank	0.379	0.827	0.748
In to fish tank	0.34	0.869	0.849
In to fish tank	0.381	0.92	0.839
out of fish tank	0.446	1.233	1.098
out of fish tank	0.469	0.985	1.02
out of fish tank	0.448	1.189	1.212
